# Supplementary material for: The first leech body fossil predates estimated hirudinidan origins by 200 million years
Source: PeerJ. 2025 Oct 1;13:e19962. doi: 10.7717/peerj.19962 (PMC12495953; doi:10.7717/peerj.19962)
Supplement: Supplemental Information 2 — Morphological matrix used to infer evolutionary relationships of Macromyzon siluricum. Includes commands used to parameterize and run phylogenetic analyses in Mr Bayes. [file peerj-13-19962-s002.nex]

#NEXUS
[written Mon Aug 31 15:48:38 EDT 2020 by Mesquite  version 3.61 (build 927) at SPACESHIP.local/127.0.0.1]

BEGIN TAXA;
	TITLE Taxa;
	DIMENSIONS NTAX=33;
	TAXLABELS
		Enteropneusta Vertebrata Bryozoa Brachiopoda Phoronida Mollusca Echinodermata Pterobranchia Onychophora Arthropoda Nemertea Urochordata Cephalochordata Entoprocta Nematoda Nematomorpha Tardigrada Kinorhyncha Loricifera Platyhelminthes Harmothoe Eunice Capitella Lumbriculidae Branchiobdella Acanthobdella Hirudo Glossiphonia 'New_species' Esconites Dryptoscolex Priapulus Cricocosmia 
	;

END;


BEGIN CHARACTERS;
	TITLE  Matrix;
	DIMENSIONS  NCHAR=74;
	FORMAT DATATYPE = STANDARD RESPECTCASE GAP = - MISSING = ? SYMBOLS = "  0 1 2 3 4 5 6";
	CHARSTATELABELS 
		1 'Septate junctions (SJs)' /  absent present,
		2 'Tight junctions (TJs)' /  absent present,
		3 Basal_laminae /  absent present,
		4 Diffuse_nervous_system /  absent present,
		5 Epidermis_with_pulsatite_bodies /  absent present,
		6 Xenacoelomorph_cilia /  absent present,
		7 Spiral_cleavage_with_4d_mesoderm /  absent present,
		8 'Through-gut' /  absent present,
		9 'U-shaped gut' /  absent present,
		10 'Protonephridia (or homologues)' /  absent present,
		11 Fate_of_blastopore /  protostomy deuterostomy amphistomy,
		12 Body_cuticle_with_chitin /  absent present,
		13 'Body cuticle with ?-chitin' /  absent present,
		14 Body_cuticle_molted /  absent present,
		15 'Segmented body with jointed limbs:' /  absent present,
		16 Lobopods /  absent present,
		17 Slime_papillae /  absent present,
		18 Telescoping_mouth_cone_with_protrudable_stylets /  absent present,
		19 Respiration_via_metameric_tracheae_and_spiracles /  absent present,
		20 'Mixocoel (haemocoel) surrounded by segmented mesoderm' /  absent present,
		21 Teloblastic_segmentation /  absent present,
		22 'Longitudinal ventral nerve cord(s)' /  absent present,
		23 'Circum-pharyngeal, collar-shaped brain with anterior and posterior rings of perikarya separated by a ring-shaped neuropil' /  absent present,
		24 Introvert_with_scalid_rings /  absent present,
		25 Flosculi /  absent present,
		26 'Immunoreactivity of horseradish peroxidase (HRP)' /  absent present,
		27 Feeding_strategy_in_tentaculate_metazoans /  predominantly_micro predominantly_macro,
		28 'Trochophores:' /  absent present,
		29 Segmental_metanephridia_sacculus /  absent present,
		30 chitinous_microvillar_appendages /  absent present,
		31 'Parapodia with dorsal and ventral branches terminated by ?-chitinous chaetae' /  absent present,
		32 Radula /  absent present,
		33 Eversible_proboscis_surrounded_by_rhynchocoel /  absent present,
		34 Complex_jaw_apparatus_in_pharynx /  absent present,
		35 Origin_of_mesoderm /  from_the_blastopore_lips_and_as_ectomesoderm from_the_walls_of_the_archenteron_or_neural_crest,
		36 Radial_cleavage /  absent present,
		37 Coelom_formation /  schizocoely enterocoely,
		38 Trimeric_coelom /  absent present,
		39 Pharyngeal_slits /  absent present,
		40 'Endostyle (or homologues)' /  absent present,
		41 Notochord /  absent present,
		42 Stomochord /  absent present,
		43 Haemal_system_with_axial_complex /  absent present,
		44 Calcareous_endoskeleton_composed_of_separate_ossicles /  absent present,
		45 Tornaria_type_larva /  absent present,
		46 Longitudinal_dorsal_nerve_cord /  absent present,
		47 Zig_zag_myomeres /  absent present,
		48 Endothelium_that_lines_the_inner_wall_of_blood_vessels /  absent present,
		49 Neural_crest /  absent present,
		50 Neurogenic_placodes /  absent present,
		51 Lophophore /  absent present,
		52 'Radially-arranged outgrowths from the interface between the oral and aboral regions' /  absent present,
		53 gut_extending_into_aboralmost_body_region_ /  absent present,
		54 'stalk extending from apical/aboral region in polyp' /  absent present,
		55 embryonic_development /  direct indirect,
		56 clitellum /  absent present,
		57 clitellum_externally_visible /  absent present,
		58 'chaetae restricted to anterior-most segments' /  absent present,
		59 'disc-like posterior attachment structure' /  absent present,
		60 method_of_attachment_with_posterior_structure /  sucker chemical_adhesive_organs hooks,
		61 segments_externally_subdivided_into_annuli /  absent present,
		62 annulation_parttern_in_midbody_segments /  biannulate triannulate,
		63 Pygidium /  absent present,
		64 'Anterior host-attachment structure' /  absent present,
		65 Mechanism_of_attachment_with_anterior_structure /  hooks chaetae suction chemical_adhesion 'pinching (bothridia)',
		66 pharyngeal_jaws /  absent present,
		67 jaw_condition /  'dorsoventral, hook shaped' 'dorsoventral, plate shaped' with_mandibles_and_maxillae tripartite,
		68 chitinous_microvillar_appendages_serially__repeated /  absent present,
		69 midbody_segments_internally_separated_by_septa /  absent present,
		70 'Male and female reproductive organs restricted to segments XI-XIII' /  absent present,
		71 'Condition of male pores in segments XI-XIII' /  paired fused,
		72 'Condition of female pores in segments XI-XIII' /  paired fused,
		73 male_opening_in_segment_XI /  absent present,
		74 female_opening_in_segment_XII /  absent present ; 
	MATRIX
	Enteropneusta    101000010110-0000000010000-00000001111110110100000001010--0----0-0---0----
	Vertebrata       011000010110-0000000000000-00000001(0 1)10111000011111001000--0----0-0--------
	Bryozoa          101000111100-00000000000000001000000010000000000001(0 1)0010--0----0-0-0------
	Brachiopoda      1010001(0 1)11(0 1)0-0000000000000000100000001000000000000100010--0----0-0-0------
	Phoronida        101000111100-0000000000000000000000001000000000000100010--0----0-0--------
	Mollusca         1010001101(0 1 2)(0 1)000000000100001101010000000000000000000(0 1)1010--0----0-0-0------
	Echinodermata    101000010110-00000000000000000000011111000111000000(0 1)1(0 1)10--0----0-0--------
	Pterobranchia    101000011110-0000000010000000000001111110110100000001010--0----0-0--------
	Onychophora      10100001012111011011110001-01000000000000000000000001000--0----0-0--00----
	Arthropoda       1010000101(0 1)1111000(0 1)1110001-010000000000000000000000010{0 1}0--0-0--0-0--00----
	Nemertea         1010001101(0 1)0-0000000010000-10000100000000000000000001010--0----0-0--------
	Urochordata      111000010110-0000000000000-00000001010111000010011001010--0----0-0--------
	Cephalochordata  101000010110-0000000000000-00000001110111000011000001010--0----0-0--------
	Entoprocta       1010001111010000000-0000000100000000--000000000000011110--0----0-0--------
	Nematoda         1010000101010100000-011101-000000000--000000000000001000--0----0-0--------
	Nematomorpha     1010000101110100000-010101-000000000--000000000000001010--0----0-0--------
	Tardigrada       10100001010111010101?10001-00000000000000000000000001000--0----0-0--------
	Kinorhyncha      1010000101?10100000-111111-000000000--000000000000001000--0-0--0-0--00----
	Loricifera       1010000101?10100000-011111-000000000--000000000000001010--0----0-0--------
	Platyhelminthes  10100010-000-000000-010000-100000000--000000000000001010--(0 1)(0 2)---(0 1)(0 4)0--------
	Harmothoe        101000110100-0000000110000-10110000000000000000000001000-00-0-10-10110----
	Eunice           101000110100-0000000110000-10110000000000000000000001000-00-0-10-12110----
	Capitella        101000110100-0000000110000-10110000000000000000000001000-00-0-10-0-110----
	Lumbriculidae    101000110100-0000000110000-00100000000000000000000001011100-0-10-0-1110000
	Branchiobdella   101000110100-0000000110000-000000000000000000000000010110-111001311-111000
	Acanthobdella    101000110100-0000000110000-001000000000000000000000010110110110110-1011100
	Hirudo           101000110100-0000000110000-000000000000000000000000010110-101101213-011111
	Glossiphonia     101000110100-0000000110000-000000000000000000000000010110-10110120--011111
	'New_species'    ???????10??0000000001??00????0000????00000000?00??0010??0?1?110????-??????
	Esconites        ???????10??0000000001??00?-??1100????00000000?00??0010?0-00-0-10-1211?????
	Dryptoscolex     ???????10??0000000001??00?-??1100????00000000?00??0010?0-00-0-10-1011?????
	Priapulus        1010000101111100000-011111-000000000--000000000000001010--0----0-0--------
	Cricocosmia      ???????10??1?10000000??10?-??0000????00000000?00??0010?0--0----0-0--------

;

END;
BEGIN ASSUMPTIONS;
	TYPESET * UNTITLED   =  unord:  1- 74;

END;

BEGIN MESQUITECHARMODELS;
	ProbModelSet * UNTITLED   =  'Mk1 (est.)':  1- 74;
END;

BEGIN NOTES;

	TEXT   TAXON = 1 CHARACTER = 64 TEXT = '0^n0^n0^n00^n0^n';

	TEXT   TAXON = 1 CHARACTER = 68 TEXT = '0^n';

END;

Begin MESQUITE;
		MESQUITESCRIPTVERSION 2;
		TITLE AUTO;
		tell ProjectCoordinator;
		timeSaved 1598903318603;
		getEmployee #mesquite.minimal.ManageTaxa.ManageTaxa;
		tell It;
			setID 0 644862842797524516;
			tell It;
				setDefaultOrder  11 14 0 1 2 3 5 6 8 9 10 12 13 15 16 17 20 21 45 48 27 35 23 24 30 31 41 40 37 26 29 32 34;
				attachments ;
			endTell;
		endTell;
		getEmployee #mesquite.charMatrices.ManageCharacters.ManageCharacters;
		tell It;
			setID 0 3770992342025238507;
			tell It;
				setDefaultOrder  0 1 2 3 4 5 6 7 8 9 10 11 12 13 14 15 16 17 18 19 20 21 22 23 24 25 26 27 28 29 30 31 32 33 34 35 36 37 38 39 40 41 42 43 44 45 46 47 48 49 50 51 52 53 54 55 56 57 58 59 60 61 86 63 64 65 66 67 77 69 70 71 72 73;
				attachments ;
			endTell;
			mqVersion 361;
			checksumv 0 3 3501412321 null  getNumChars 74 numChars 74 getNumTaxa 33 numTaxa 33   short true   bits 2305843009213693983   states 31   sumSquaresStatesOnly 3894.0 sumSquares -4.6116860184273843E18 longCompressibleToShort false usingShortMatrix true   NumFiles 1 NumMatrices 1;
			mqVersion;
		endTell;
		getWindow;
		tell It;
			suppress;
			setResourcesState false false 95;
			setPopoutState 300;
			setExplanationSize 0;
			setAnnotationSize 0;
			setFontIncAnnot 0;
			setFontIncExp 0;
			setSize 1920 1027;
			setLocation 0 23;
			setFont SanSerif;
			setFontSize 10;
			getToolPalette;
			tell It;
			endTell;
			desuppress;
		endTell;
		getEmployee  #mesquite.charMatrices.BasicDataWindowCoord.BasicDataWindowCoord;
		tell It;
			showDataWindow #3770992342025238507 #mesquite.charMatrices.BasicDataWindowMaker.BasicDataWindowMaker;
			tell It;
				getWindow;
				tell It;
					getTable;
					tell It;
						rowNamesWidth 265;
					endTell;
					setExplanationSize 30;
					setAnnotationSize 20;
					setFontIncAnnot 0;
					setFontIncExp 0;
					setSize 1825 955;
					setLocation 0 23;
					setFont SanSerif;
					setFontSize 10;
					getToolPalette;
					tell It;
						setTool mesquite.charMatrices.BasicDataWindowMaker.BasicDataWindow.ibeam;
					endTell;
					setActive;
					setTool mesquite.charMatrices.BasicDataWindowMaker.BasicDataWindow.ibeam;
					colorCells  #mesquite.charMatrices.ColorByState.ColorByState;
				tell It;
					setStateLimit 9;
					toggleUniformMaximum on;
				endTell;
					colorRowNames  #mesquite.charMatrices.TaxonGroupColor.TaxonGroupColor;
					colorColumnNames  #mesquite.charMatrices.CharGroupColor.CharGroupColor;
					colorText  #mesquite.charMatrices.NoColor.NoColor;
					setBackground White;
					toggleShowNames on;
					toggleShowTaxonNames on;
					toggleTight off;
					toggleThinRows off;
					toggleShowChanges on;
					toggleSeparateLines off;
					toggleShowStates on;
					toggleReduceCellBorders off;
					toggleAutoWCharNames on;
					toggleAutoTaxonNames off;
					toggleShowDefaultCharNames off;
					toggleConstrainCW on;
					toggleBirdsEye off;
					toggleShowPaleGrid off;
					toggleShowPaleCellColors off;
					toggleShowPaleExcluded off;
					togglePaleInapplicable on;
					togglePaleMissing off;
					toggleShowBoldCellText off;
					toggleAllowAutosize on;
					toggleColorsPanel off;
					toggleDiagonal on;
					setDiagonalHeight 80;
					toggleLinkedScrolling on;
					toggleScrollLinkedTables off;
				endTell;
				showWindow;
				getWindow;
				tell It;
					forceAutosize;
				endTell;
				getEmployee #mesquite.charMatrices.AlterData.AlterData;
				tell It;
					toggleBySubmenus off;
				endTell;
				getEmployee #mesquite.charMatrices.ColorCells.ColorCells;
				tell It;
					setColor Red;
					removeColor off;
				endTell;
				getEmployee #mesquite.categ.StateNamesEditor.StateNamesEditor;
				tell It;
					makeWindow;
					tell It;
						getTable;
						tell It;
							rowNamesWidth 214;
						endTell;
						setExplanationSize 30;
						setAnnotationSize 20;
						setFontIncAnnot 0;
						setFontIncExp 0;
						setSize 1825 955;
						setLocation 0 23;
						setFont SanSerif;
						setFontSize 10;
						getToolPalette;
						tell It;
							setTool mesquite.categ.StateNamesEditor.StateNamesWindow.ibeam;
						endTell;
						rowsAreCharacters on;
						toggleConstrainChar on;
						toggleConstrainCharNum 3;
						togglePanel off;
						toggleSummaryPanel off;
					endTell;
					showWindow;
				endTell;
				getEmployee #mesquite.categ.StateNamesStrip.StateNamesStrip;
				tell It;
					showStrip off;
				endTell;
				getEmployee #mesquite.charMatrices.AnnotPanel.AnnotPanel;
				tell It;
					togglePanel off;
				endTell;
				getEmployee #mesquite.charMatrices.CharReferenceStrip.CharReferenceStrip;
				tell It;
					showStrip off;
				endTell;
				getEmployee #mesquite.charMatrices.QuickKeySelector.QuickKeySelector;
				tell It;
					autotabOff;
				endTell;
				getEmployee #mesquite.charMatrices.SelSummaryStrip.SelSummaryStrip;
				tell It;
					showStrip off;
				endTell;
				getEmployee #mesquite.categ.SmallStateNamesEditor.SmallStateNamesEditor;
				tell It;
					panelOpen true;
				endTell;
			endTell;
		endTell;
		endTell;
end;

begin MRBAYES;


	lset applyto=(all) coding=variable rates=gamma;
	prset applyto=(all) symdirihyperpr=fixed(infinity) ratepr=variable;

	unlink statefreq=(all) revmat=(all) pinvar=(all) tratio=(all);

	mcmcp ngen=15000000 printfreq=1000 samplefreq=1000 nruns=2 nchains=4 starttree=random
		filename=seqAdd9 relburnin=yes burninfrac=0.25 savebrlens=yes;
	mcmc;

	sump;
	sumt;

END;
