# Supplementary material for: The first leech body fossil predates estimated hirudinidan origins by 200 million years
Source: PeerJ. 2025 Oct 1;13:e19962. doi: 10.7717/peerj.19962 (PMC12495953; doi:10.7717/peerj.19962)
Supplement: Supplemental Information 3 — Results of Bayesian phylogenetic analysis in MrBayes. [file peerj-13-19962-s003.tre]

#NEXUS
[ID: 7112631909]
begin taxa;
	dimensions ntax=33;
	taxlabels
		Enteropneusta
		Vertebrata
		Bryozoa
		Brachiopoda
		Phoronida
		Mollusca
		Echinodermata
		Pterobranchia
		Onychophora
		Arthropoda
		Nemertea
		Urochordata
		Cephalochordata
		Entoprocta
		Nematoda
		Nematomorpha
		Tardigrada
		Kinorhyncha
		Loricifera
		Platyhelminthes
		Harmothoe
		Eunice
		Capitella
		Lumbriculidae
		Branchiobdella
		Acanthobdella
		Hirudo
		Glossiphonia
		New_species
		Esconites
		Dryptoscolex
		Priapulus
		Cricocosmia
		;
end;
begin trees;
	translate
		1	Enteropneusta,
		2	Vertebrata,
		3	Bryozoa,
		4	Brachiopoda,
		5	Phoronida,
		6	Mollusca,
		7	Echinodermata,
		8	Pterobranchia,
		9	Onychophora,
		10	Arthropoda,
		11	Nemertea,
		12	Urochordata,
		13	Cephalochordata,
		14	Entoprocta,
		15	Nematoda,
		16	Nematomorpha,
		17	Tardigrada,
		18	Kinorhyncha,
		19	Loricifera,
		20	Platyhelminthes,
		21	Harmothoe,
		22	Eunice,
		23	Capitella,
		24	Lumbriculidae,
		25	Branchiobdella,
		26	Acanthobdella,
		27	Hirudo,
		28	Glossiphonia,
		29	New_species,
		30	Esconites,
		31	Dryptoscolex,
		32	Priapulus,
		33	Cricocosmia
		;
   tree con_50_majrule = [&U] (1[&prob=1.00000000e+00,prob_stddev=0.00000000e+00,prob_range={1.00000000e+00,1.00000000e+00},prob(percent)="100",prob+-sd="100+-0"]:8.404198e-03[&length_mean=1.89441102e-02,length_median=8.40419800e-03,length_95%HPD={1.07504000e-06,7.18291700e-02}],8[&prob=1.00000000e+00,prob_stddev=0.00000000e+00,prob_range={1.00000000e+00,1.00000000e+00},prob(percent)="100",prob+-sd="100+-0"]:1.831868e-02[&length_mean=3.55252705e-02,length_median=1.83186800e-02,length_95%HPD={4.15406700e-06,1.24656700e-01}],((((2[&prob=1.00000000e+00,prob_stddev=0.00000000e+00,prob_range={1.00000000e+00,1.00000000e+00},prob(percent)="100",prob+-sd="100+-0"]:4.750987e-02[&length_mean=8.39914970e-02,length_median=4.75098700e-02,length_95%HPD={1.53900600e-03,2.80941600e-01}],12[&prob=1.00000000e+00,prob_stddev=0.00000000e+00,prob_range={1.00000000e+00,1.00000000e+00},prob(percent)="100",prob+-sd="100+-0"]:1.605151e-02[&length_mean=3.33424604e-02,length_median=1.60515100e-02,length_95%HPD={2.75560400e-06,1.18091200e-01}])[&prob=9.97022487e-01,prob_stddev=8.17028545e-04,prob_range={9.96444760e-01,9.97600213e-01},prob(percent)="100",prob+-sd="100+-0"]:4.980991e-02[&length_mean=8.75619709e-02,length_median=4.98099100e-02,length_95%HPD={1.31268400e-03,2.90445000e-01}],13[&prob=1.00000000e+00,prob_stddev=0.00000000e+00,prob_range={1.00000000e+00,1.00000000e+00},prob(percent)="100",prob+-sd="100+-0"]:1.421882e-02[&length_mean=3.06251426e-02,length_median=1.42188200e-02,length_95%HPD={2.60123600e-07,1.13863000e-01}])[&prob=9.60225758e-01,prob_stddev=2.95387243e-03,prob_range={9.58137054e-01,9.62314461e-01},prob(percent)="96",prob+-sd="96+-0"]:4.909564e-02[&length_mean=8.81583025e-02,length_median=4.90956400e-02,length_95%HPD={4.36052600e-05,2.88507200e-01}],(((((3[&prob=1.00000000e+00,prob_stddev=0.00000000e+00,prob_range={1.00000000e+00,1.00000000e+00},prob(percent)="100",prob+-sd="100+-0"]:8.047190e-03[&length_mean=1.84445960e-02,length_median=8.04719000e-03,length_95%HPD={6.80750800e-07,6.80261300e-02}],4[&prob=1.00000000e+00,prob_stddev=0.00000000e+00,prob_range={1.00000000e+00,1.00000000e+00},prob(percent)="100",prob+-sd="100+-0"]:8.049367e-03[&length_mean=1.84107531e-02,length_median=8.04936700e-03,length_95%HPD={3.51892200e-07,6.76413500e-02}])[&prob=8.17171807e-01,prob_stddev=6.03344156e-03,prob_range={8.12905520e-01,8.21438094e-01},prob(percent)="82",prob+-sd="82+-1"]:1.752116e-02[&length_mean=3.48371677e-02,length_median=1.75211600e-02,length_95%HPD={6.64461200e-06,1.23546700e-01}],5[&prob=1.00000000e+00,prob_stddev=0.00000000e+00,prob_range={1.00000000e+00,1.00000000e+00},prob(percent)="100",prob+-sd="100+-0"]:9.973545e-03[&length_mean=2.24336505e-02,length_median=9.97354500e-03,length_95%HPD={3.31135800e-07,8.20473800e-02}])[&prob=9.95911475e-01,prob_stddev=2.51393398e-04,prob_range={9.95733713e-01,9.96089237e-01},prob(percent)="100",prob+-sd="100+-0"]:5.336243e-02[&length_mean=9.38465311e-02,length_median=5.33624300e-02,length_95%HPD={5.99210000e-04,3.13628600e-01}],14[&prob=1.00000000e+00,prob_stddev=0.00000000e+00,prob_range={1.00000000e+00,1.00000000e+00},prob(percent)="100",prob+-sd="100+-0"]:5.075581e-02[&length_mean=8.89919165e-02,length_median=5.07558100e-02,length_95%HPD={2.04940200e-03,2.94484800e-01}])[&prob=5.94836015e-01,prob_stddev=2.57678233e-03,prob_range={5.93013954e-01,5.96658075e-01},prob(percent)="59",prob+-sd="59+-0"]:3.189992e-02[&length_mean=5.87404839e-02,length_median=3.18999200e-02,length_95%HPD={8.46145400e-07,2.03391700e-01}],6[&prob=1.00000000e+00,prob_stddev=0.00000000e+00,prob_range={1.00000000e+00,1.00000000e+00},prob(percent)="100",prob+-sd="100+-0"]:3.035494e-02[&length_mean=5.64004116e-02,length_median=3.03549400e-02,length_95%HPD={1.95736400e-05,1.93133900e-01}],11[&prob=1.00000000e+00,prob_stddev=0.00000000e+00,prob_range={1.00000000e+00,1.00000000e+00},prob(percent)="100",prob+-sd="100+-0"]:1.932044e-02[&length_mean=3.67850358e-02,length_median=1.93204400e-02,length_95%HPD={1.10317400e-05,1.29057400e-01}],20[&prob=1.00000000e+00,prob_stddev=0.00000000e+00,prob_range={1.00000000e+00,1.00000000e+00},prob(percent)="100",prob+-sd="100+-0"]:3.373325e-02[&length_mean=6.12863770e-02,length_median=3.37332500e-02,length_95%HPD={6.71069400e-04,2.08829600e-01}],((((21[&prob=1.00000000e+00,prob_stddev=0.00000000e+00,prob_range={1.00000000e+00,1.00000000e+00},prob(percent)="100",prob+-sd="100+-0"]:7.349732e-03[&length_mean=1.69747368e-02,length_median=7.34973200e-03,length_95%HPD={1.49788900e-06,6.30606100e-02}],31[&prob=1.00000000e+00,prob_stddev=0.00000000e+00,prob_range={1.00000000e+00,1.00000000e+00},prob(percent)="100",prob+-sd="100+-0"]:8.643551e-03[&length_mean=1.98235057e-02,length_median=8.64355100e-03,length_95%HPD={1.25648000e-07,7.40504300e-02}])[&prob=6.07190472e-01,prob_stddev=3.95944602e-03,prob_range={6.04390721e-01,6.09990223e-01},prob(percent)="61",prob+-sd="61+-0"]:1.448459e-02[&length_mean=2.89818537e-02,length_median=1.44845900e-02,length_95%HPD={5.16030100e-07,1.02969800e-01}],(22[&prob=1.00000000e+00,prob_stddev=0.00000000e+00,prob_range={1.00000000e+00,1.00000000e+00},prob(percent)="100",prob+-sd="100+-0"]:7.392085e-03[&length_mean=1.70708501e-02,length_median=7.39208500e-03,length_95%HPD={8.89807400e-08,6.38631300e-02}],30[&prob=1.00000000e+00,prob_stddev=0.00000000e+00,prob_range={1.00000000e+00,1.00000000e+00},prob(percent)="100",prob+-sd="100+-0"]:8.673072e-03[&length_mean=1.99950642e-02,length_median=8.67307200e-03,length_95%HPD={5.11050100e-07,7.52717100e-02}])[&prob=6.09145854e-01,prob_stddev=4.39938447e-04,prob_range={6.08834770e-01,6.09456937e-01},prob(percent)="61",prob+-sd="61+-0"]:1.463001e-02[&length_mean=2.89208957e-02,length_median=1.46300100e-02,length_95%HPD={1.65462500e-06,1.02048900e-01}])[&prob=7.13358813e-01,prob_stddev=7.54180195e-04,prob_range={7.12825527e-01,7.13892098e-01},prob(percent)="71",prob+-sd="71+-0"]:1.744068e-02[&length_mean=3.38802945e-02,length_median=1.74406800e-02,length_95%HPD={5.16661900e-06,1.18163800e-01}],23[&prob=1.00000000e+00,prob_stddev=0.00000000e+00,prob_range={1.00000000e+00,1.00000000e+00},prob(percent)="100",prob+-sd="100+-0"]:9.910910e-03[&length_mean=2.18432795e-02,length_median=9.91091000e-03,length_95%HPD={1.26633900e-07,8.27269800e-02}])[&prob=9.67958404e-01,prob_stddev=8.17028545e-04,prob_range={9.67380677e-01,9.68536130e-01},prob(percent)="97",prob+-sd="97+-0"]:3.756641e-02[&length_mean=6.82643784e-02,length_median=3.75664100e-02,length_95%HPD={2.99937100e-05,2.30785700e-01}],(24[&prob=1.00000000e+00,prob_stddev=0.00000000e+00,prob_range={1.00000000e+00,1.00000000e+00},prob(percent)="100",prob+-sd="100+-0"]:1.252740e-02[&length_mean=2.83739057e-02,length_median=1.25274000e-02,length_95%HPD={3.49989700e-07,1.06785500e-01}],(25[&prob=1.00000000e+00,prob_stddev=0.00000000e+00,prob_range={1.00000000e+00,1.00000000e+00},prob(percent)="100",prob+-sd="100+-0"]:4.416239e-02[&length_mean=7.99778712e-02,length_median=4.41623900e-02,length_95%HPD={6.96241000e-06,2.70890500e-01}],(26[&prob=1.00000000e+00,prob_stddev=0.00000000e+00,prob_range={1.00000000e+00,1.00000000e+00},prob(percent)="100",prob+-sd="100+-0"]:1.820847e-02[&length_mean=3.72885893e-02,length_median=1.82084700e-02,length_95%HPD={1.24789700e-07,1.36990800e-01}],((27[&prob=1.00000000e+00,prob_stddev=0.00000000e+00,prob_range={1.00000000e+00,1.00000000e+00},prob(percent)="100",prob+-sd="100+-0"]:1.533511e-02[&length_mean=3.02342145e-02,length_median=1.53351100e-02,length_95%HPD={1.66401000e-07,1.06975500e-01}],28[&prob=1.00000000e+00,prob_stddev=0.00000000e+00,prob_range={1.00000000e+00,1.00000000e+00},prob(percent)="100",prob+-sd="100+-0"]:8.137975e-03[&length_mean=1.80092144e-02,length_median=8.13797500e-03,length_95%HPD={4.44123800e-07,6.77126500e-02}])[&prob=6.77628655e-01,prob_stddev=6.78762176e-03,prob_range={6.72829082e-01,6.82428229e-01},prob(percent)="68",prob+-sd="68+-1"]:2.828117e-02[&length_mean=5.39139948e-02,length_median=2.82811700e-02,length_95%HPD={1.00272900e-05,1.95580400e-01}],29[&prob=1.00000000e+00,prob_stddev=0.00000000e+00,prob_range={1.00000000e+00,1.00000000e+00},prob(percent)="100",prob+-sd="100+-0"]:9.330334e-03[&length_mean=2.10963816e-02,length_median=9.33033400e-03,length_95%HPD={1.16735400e-06,7.84298100e-02}])[&prob=6.04524042e-01,prob_stddev=5.34210971e-03,prob_range={6.00746600e-01,6.08301484e-01},prob(percent)="60",prob+-sd="60+-1"]:3.345617e-02[&length_mean=6.10651110e-02,length_median=3.34561700e-02,length_95%HPD={2.42225600e-06,2.11508700e-01}])[&prob=7.06648298e-01,prob_stddev=6.47338001e-03,prob_range={7.02070927e-01,7.11225669e-01},prob(percent)="71",prob+-sd="71+-1"]:4.087418e-02[&length_mean=7.46043338e-02,length_median=4.08741800e-02,length_95%HPD={7.50626700e-06,2.58026700e-01}])[&prob=9.99066750e-01,prob_stddev=4.39938447e-04,prob_range={9.98755666e-01,9.99377833e-01},prob(percent)="100",prob+-sd="100+-0"]:8.916422e-02[&length_mean=1.53719695e-01,length_median=8.91642200e-02,length_95%HPD={6.38268000e-03,5.00964100e-01}])[&prob=9.36361212e-01,prob_stddev=2.63963068e-03,prob_range={9.34494712e-01,9.38227713e-01},prob(percent)="94",prob+-sd="94+-0"]:4.301483e-02[&length_mean=7.81075013e-02,length_median=4.30148300e-02,length_95%HPD={7.63041400e-04,2.62282000e-01}])[&prob=7.69176073e-01,prob_stddev=2.26254059e-03,prob_range={7.67576215e-01,7.70775931e-01},prob(percent)="77",prob+-sd="77+-0"]:3.460821e-02[&length_mean=6.31322357e-02,length_median=3.46082100e-02,length_95%HPD={1.84851900e-05,2.11954400e-01}])[&prob=6.06968269e-01,prob_stddev=7.16471185e-03,prob_range={6.01902053e-01,6.12034486e-01},prob(percent)="61",prob+-sd="61+-1"]:3.614436e-02[&length_mean=6.70494335e-02,length_median=3.61443600e-02,length_95%HPD={1.11416500e-05,2.32375900e-01}],(((9[&prob=1.00000000e+00,prob_stddev=0.00000000e+00,prob_range={1.00000000e+00,1.00000000e+00},prob(percent)="100",prob+-sd="100+-0"]:4.290347e-02[&length_mean=7.59386859e-02,length_median=4.29034700e-02,length_95%HPD={5.78152300e-04,2.52409700e-01}],10[&prob=1.00000000e+00,prob_stddev=0.00000000e+00,prob_range={1.00000000e+00,1.00000000e+00},prob(percent)="100",prob+-sd="100+-0"]:2.508312e-02[&length_mean=4.68404583e-02,length_median=2.50831200e-02,length_95%HPD={8.93890500e-06,1.63808400e-01}])[&prob=6.19233846e-01,prob_stddev=8.79876894e-04,prob_range={6.18611679e-01,6.19856013e-01},prob(percent)="62",prob+-sd="62+-0"]:2.674374e-02[&length_mean=5.15214382e-02,length_median=2.67437400e-02,length_95%HPD={4.65133300e-05,1.84210500e-01}],17[&prob=1.00000000e+00,prob_stddev=0.00000000e+00,prob_range={1.00000000e+00,1.00000000e+00},prob(percent)="100",prob+-sd="100+-0"]:2.545112e-02[&length_mean=4.81112218e-02,length_median=2.54511200e-02,length_95%HPD={5.30261900e-06,1.71076500e-01}])[&prob=9.88534353e-01,prob_stddev=6.28483496e-04,prob_range={9.88089948e-01,9.88978757e-01},prob(percent)="99",prob+-sd="99+-0"]:5.538324e-02[&length_mean=9.68331762e-02,length_median=5.53832400e-02,length_95%HPD={4.50039600e-05,3.26033800e-01}],15[&prob=1.00000000e+00,prob_stddev=0.00000000e+00,prob_range={1.00000000e+00,1.00000000e+00},prob(percent)="100",prob+-sd="100+-0"]:1.293074e-02[&length_mean=2.85731061e-02,length_median=1.29307400e-02,length_95%HPD={7.64751300e-08,1.06950700e-01}],16[&prob=1.00000000e+00,prob_stddev=0.00000000e+00,prob_range={1.00000000e+00,1.00000000e+00},prob(percent)="100",prob+-sd="100+-0"]:1.154339e-02[&length_mean=2.57496017e-02,length_median=1.15433900e-02,length_95%HPD={2.58519500e-07,9.56128300e-02}],18[&prob=1.00000000e+00,prob_stddev=0.00000000e+00,prob_range={1.00000000e+00,1.00000000e+00},prob(percent)="100",prob+-sd="100+-0"]:2.388975e-02[&length_mean=4.54916354e-02,length_median=2.38897500e-02,length_95%HPD={8.42006000e-07,1.57153200e-01}],(19[&prob=1.00000000e+00,prob_stddev=0.00000000e+00,prob_range={1.00000000e+00,1.00000000e+00},prob(percent)="100",prob+-sd="100+-0"]:8.698902e-03[&length_mean=1.97680659e-02,length_median=8.69890200e-03,length_95%HPD={1.05856800e-08,7.48301100e-02}],32[&prob=1.00000000e+00,prob_stddev=0.00000000e+00,prob_range={1.00000000e+00,1.00000000e+00},prob(percent)="100",prob+-sd="100+-0"]:1.992067e-02[&length_mean=3.83804417e-02,length_median=1.99206700e-02,length_95%HPD={3.20741700e-06,1.35604100e-01}])[&prob=5.80215092e-01,prob_stddev=1.33238501e-02,prob_range={5.70793707e-01,5.89636477e-01},prob(percent)="58",prob+-sd="58+-1"]:1.768593e-02[&length_mean=3.58317098e-02,length_median=1.76859300e-02,length_95%HPD={4.91849400e-06,1.30232600e-01}],33[&prob=1.00000000e+00,prob_stddev=0.00000000e+00,prob_range={1.00000000e+00,1.00000000e+00},prob(percent)="100",prob+-sd="100+-0"]:9.563782e-03[&length_mean=2.20947318e-02,length_median=9.56378200e-03,length_95%HPD={2.89404500e-07,8.23817700e-02}])[&prob=9.91645187e-01,prob_stddev=7.54180195e-04,prob_range={9.91111901e-01,9.92178473e-01},prob(percent)="99",prob+-sd="99+-0"]:6.562084e-02[&length_mean=1.14403912e-01,length_median=6.56208400e-02,length_95%HPD={2.11418200e-03,3.78458800e-01}])[&prob=9.99066750e-01,prob_stddev=6.28483496e-05,prob_range={9.99022309e-01,9.99111190e-01},prob(percent)="100",prob+-sd="100+-0"]:8.616524e-02[&length_mean=1.48167085e-01,length_median=8.61652400e-02,length_95%HPD={3.95892000e-03,4.82761400e-01}])[&prob=9.34850236e-01,prob_stddev=1.88545049e-03,prob_range={9.33517021e-01,9.36183450e-01},prob(percent)="93",prob+-sd="93+-0"]:4.478036e-02[&length_mean=8.03826479e-02,length_median=4.47803600e-02,length_95%HPD={6.60878900e-05,2.66873400e-01}],7[&prob=1.00000000e+00,prob_stddev=0.00000000e+00,prob_range={1.00000000e+00,1.00000000e+00},prob(percent)="100",prob+-sd="100+-0"]:3.009437e-02[&length_mean=5.59039702e-02,length_median=3.00943700e-02,length_95%HPD={1.95497500e-05,1.93752400e-01}])[&prob=9.44404942e-01,prob_stddev=9.42725244e-04,prob_range={9.43738334e-01,9.45071549e-01},prob(percent)="94",prob+-sd="94+-0"]:3.164894e-02[&length_mean=5.76755002e-02,length_median=3.16489400e-02,length_95%HPD={5.45283000e-05,1.96850100e-01}]);
end;
