# Supplementary material for: The first leech body fossil predates estimated hirudinidan origins by 200 million years
Source: PeerJ. 2025 Oct 1;13:e19962. doi: 10.7717/peerj.19962 (PMC12495953; doi:10.7717/peerj.19962)
Supplement: Supplemental Information 4 — Results of phylogenetic analysis conducted in TNT. Bootstrap values are included as node labels. [file peerj-13-19962-s004.tre]

(Enteropneusta:0,(Pterobranchia:1,(Echinodermata:1,((Cephalochordata:0,(Vertebrata:3,Urochordata:0)67:3)54:2,(Mollusca:3,Nemertea:1,Entoprocta:5,Platyhelminthes:2,(Phoronida:0,(Bryozoa:0,Brachiopoda:0)52:1)85:6,(Nematoda:0,Nematomorpha:1,Kinorhyncha:2,Cricocosmia:0,(Onychophora:3,Arthropoda:1,Tardigrada:1)73:4,(Loricifera:0,Priapulus:1)22:1)71:6,(Capitella:0,(Harmothoe:0,Eunice:0,Esconites:0,Dryptoscolex:0)61:1)74:4,(Lumbriculidae:1,(Branchiobdella:6,Acanthobdella:2,Hirudo:3,Glossiphonia:2,'New_species':0)80:4)65:4)87:6)57:3)78:1)100:0):;
