# Supplementary material for: The first leech body fossil predates estimated hirudinidan origins by 200 million years
Source: PeerJ. 2025 Oct 1;13:e19962. doi: 10.7717/peerj.19962 (PMC12495953; doi:10.7717/peerj.19962)
Supplement: Supplemental Information 5 — Bayesian inference phylogeny resulting from supplemental analysis in which characters 61 (segments externally subdivided into annuli) and 62 (annulation pattern in midbody segments) are both coded as “unknown” (?) for Macromyzon siluricus. [file peerj-13-19962-s005.tre]

#NEXUS
[ID: 6331533210]
begin taxa;
	dimensions ntax=33;
	taxlabels
		Enteropneusta
		Vertebrata
		Bryozoa
		Brachiopoda
		Phoronida
		Mollusca
		Echinodermata
		Pterobranchia
		Onychophora
		Arthropoda
		Nemertea
		Urochordata
		Cephalochordata
		Entoprocta
		Nematoda
		Nematomorpha
		Tardigrada
		Kinorhyncha
		Loricifera
		Platyhelminthes
		Harmothoe
		Eunice
		Capitella
		Lumbriculidae
		Branchiobdella
		Acanthobdella
		Hirudo
		Glossiphonia
		New_species
		Esconites
		Dryptoscolex
		Priapulus
		Cricocosmia
		;
end;
begin trees;
	translate
		1	Enteropneusta,
		2	Vertebrata,
		3	Bryozoa,
		4	Brachiopoda,
		5	Phoronida,
		6	Mollusca,
		7	Echinodermata,
		8	Pterobranchia,
		9	Onychophora,
		10	Arthropoda,
		11	Nemertea,
		12	Urochordata,
		13	Cephalochordata,
		14	Entoprocta,
		15	Nematoda,
		16	Nematomorpha,
		17	Tardigrada,
		18	Kinorhyncha,
		19	Loricifera,
		20	Platyhelminthes,
		21	Harmothoe,
		22	Eunice,
		23	Capitella,
		24	Lumbriculidae,
		25	Branchiobdella,
		26	Acanthobdella,
		27	Hirudo,
		28	Glossiphonia,
		29	New_species,
		30	Esconites,
		31	Dryptoscolex,
		32	Priapulus,
		33	Cricocosmia
		;
   tree con_50_majrule = [&U] (1[&prob=1.00000000e+00,prob_stddev=0.00000000e+00,prob_range={1.00000000e+00,1.00000000e+00},prob(percent)="100",prob+-sd="100+-0"]:5.295963e-02[&length_mean=1.07396098e-01,length_median=5.29596300e-02,length_95%HPD={1.06108300e-04,3.78949100e-01}],8[&prob=1.00000000e+00,prob_stddev=0.00000000e+00,prob_range={1.00000000e+00,1.00000000e+00},prob(percent)="100",prob+-sd="100+-0"]:1.210885e-01[&length_mean=1.95148505e-01,length_median=1.21088500e-01,length_95%HPD={2.96671100e-04,5.94140000e-01}],((((2[&prob=1.00000000e+00,prob_stddev=0.00000000e+00,prob_range={1.00000000e+00,1.00000000e+00},prob(percent)="100",prob+-sd="100+-0"]:3.247970e-01[&length_mean=4.55558449e-01,length_median=3.24797000e-01,length_95%HPD={1.24453600e-02,1.30397500e+00}],12[&prob=1.00000000e+00,prob_stddev=0.00000000e+00,prob_range={1.00000000e+00,1.00000000e+00},prob(percent)="100",prob+-sd="100+-0"]:9.772004e-02[&length_mean=1.80067366e-01,length_median=9.77200400e-02,length_95%HPD={1.36188800e-04,5.92442000e-01}])[&prob=9.96688742e-01,prob_stddev=1.56094212e-03,prob_range={9.95584989e-01,9.97792494e-01},prob(percent)="100",prob+-sd="100+-0"]:3.425172e-01[&length_mean=4.85687643e-01,length_median=3.42517200e-01,length_95%HPD={2.10201400e-02,1.37216400e+00}],13[&prob=1.00000000e+00,prob_stddev=0.00000000e+00,prob_range={1.00000000e+00,1.00000000e+00},prob(percent)="100",prob+-sd="100+-0"]:9.407190e-02[&length_mean=1.71387623e-01,length_median=9.40719000e-02,length_95%HPD={8.44871700e-05,5.70779300e-01}])[&prob=9.61920530e-01,prob_stddev=7.80471061e-04,prob_range={9.61368653e-01,9.62472406e-01},prob(percent)="96",prob+-sd="96+-0"]:3.385979e-01[&length_mean=4.96221356e-01,length_median=3.38597900e-01,length_95%HPD={2.55498100e-03,1.50509200e+00}],(((((3[&prob=1.00000000e+00,prob_stddev=0.00000000e+00,prob_range={1.00000000e+00,1.00000000e+00},prob(percent)="100",prob+-sd="100+-0"]:4.956106e-02[&length_mean=9.88853356e-02,length_median=4.95610600e-02,length_95%HPD={3.39567600e-05,3.59921300e-01}],4[&prob=1.00000000e+00,prob_stddev=0.00000000e+00,prob_range={1.00000000e+00,1.00000000e+00},prob(percent)="100",prob+-sd="100+-0"]:5.494369e-02[&length_mean=1.04255831e-01,length_median=5.49436900e-02,length_95%HPD={8.94781500e-06,3.92677500e-01}])[&prob=8.40507726e-01,prob_stddev=1.17070659e-02,prob_range={8.32229581e-01,8.48785872e-01},prob(percent)="84",prob+-sd="84+-1"]:1.215864e-01[&length_mean=2.00868199e-01,length_median=1.21586400e-01,length_95%HPD={4.34905000e-04,6.54836900e-01}],5[&prob=1.00000000e+00,prob_stddev=0.00000000e+00,prob_range={1.00000000e+00,1.00000000e+00},prob(percent)="100",prob+-sd="100+-0"]:6.543951e-02[&length_mean=1.28848258e-01,length_median=6.54395100e-02,length_95%HPD={2.95062100e-05,4.83124200e-01}])[&prob=9.96688742e-01,prob_stddev=1.56094212e-03,prob_range={9.95584989e-01,9.97792494e-01},prob(percent)="100",prob+-sd="100+-0"]:3.714223e-01[&length_mean=5.22983603e-01,length_median=3.71422300e-01,length_95%HPD={1.12856800e-02,1.46932900e+00}],14[&prob=1.00000000e+00,prob_stddev=0.00000000e+00,prob_range={1.00000000e+00,1.00000000e+00},prob(percent)="100",prob+-sd="100+-0"]:3.495535e-01[&length_mean=4.98117241e-01,length_median=3.49553500e-01,length_95%HPD={9.20243800e-03,1.41338900e+00}])[&prob=6.07615894e-01,prob_stddev=2.73164871e-02,prob_range={5.88300221e-01,6.26931567e-01},prob(percent)="61",prob+-sd="61+-3"]:2.144235e-01[&length_mean=3.26671191e-01,length_median=2.14423500e-01,length_95%HPD={1.02598700e-03,9.96806900e-01}],(6[&prob=1.00000000e+00,prob_stddev=0.00000000e+00,prob_range={1.00000000e+00,1.00000000e+00},prob(percent)="100",prob+-sd="100+-0"]:1.986645e-01[&length_mean=3.13130446e-01,length_median=1.98664500e-01,length_95%HPD={4.94448200e-04,1.01314500e+00}],((((21[&prob=1.00000000e+00,prob_stddev=0.00000000e+00,prob_range={1.00000000e+00,1.00000000e+00},prob(percent)="100",prob+-sd="100+-0"]:4.602713e-02[&length_mean=9.93918953e-02,length_median=4.60271300e-02,length_95%HPD={9.39903200e-05,3.76187200e-01}],31[&prob=1.00000000e+00,prob_stddev=0.00000000e+00,prob_range={1.00000000e+00,1.00000000e+00},prob(percent)="100",prob+-sd="100+-0"]:5.457426e-02[&length_mean=1.09494258e-01,length_median=5.45742600e-02,length_95%HPD={2.27239000e-05,4.09988600e-01}])[&prob=5.99889625e-01,prob_stddev=1.32680080e-02,prob_range={5.90507726e-01,6.09271523e-01},prob(percent)="60",prob+-sd="60+-1"]:1.005689e-01[&length_mean=1.60989306e-01,length_median=1.00568900e-01,length_95%HPD={1.02988500e-04,5.33538600e-01}],(22[&prob=1.00000000e+00,prob_stddev=0.00000000e+00,prob_range={1.00000000e+00,1.00000000e+00},prob(percent)="100",prob+-sd="100+-0"]:4.866310e-02[&length_mean=9.03110130e-02,length_median=4.86631000e-02,length_95%HPD={4.70796400e-06,3.20774200e-01}],30[&prob=1.00000000e+00,prob_stddev=0.00000000e+00,prob_range={1.00000000e+00,1.00000000e+00},prob(percent)="100",prob+-sd="100+-0"]:5.561303e-02[&length_mean=1.10620926e-01,length_median=5.56130300e-02,length_95%HPD={2.85695800e-05,4.17210300e-01}])[&prob=6.12582781e-01,prob_stddev=2.65360161e-02,prob_range={5.93818985e-01,6.31346578e-01},prob(percent)="61",prob+-sd="61+-3"]:9.556542e-02[&length_mean=1.52128071e-01,length_median=9.55654200e-02,length_95%HPD={8.24303600e-05,4.85511200e-01}])[&prob=7.45584989e-01,prob_stddev=7.02423955e-03,prob_range={7.40618102e-01,7.50551876e-01},prob(percent)="75",prob+-sd="75+-1"]:1.235555e-01[&length_mean=1.97210358e-01,length_median=1.23555500e-01,length_95%HPD={4.22908700e-05,6.15203200e-01}],23[&prob=1.00000000e+00,prob_stddev=0.00000000e+00,prob_range={1.00000000e+00,1.00000000e+00},prob(percent)="100",prob+-sd="100+-0"]:6.309721e-02[&length_mean=1.18040016e-01,length_median=6.30972100e-02,length_95%HPD={3.95592500e-05,4.13623600e-01}])[&prob=9.76821192e-01,prob_stddev=1.56094212e-03,prob_range={9.75717439e-01,9.77924945e-01},prob(percent)="98",prob+-sd="98+-0"]:2.461842e-01[&length_mean=3.71521215e-01,length_median=2.46184200e-01,length_95%HPD={1.94066400e-03,1.13120900e+00}],(24[&prob=1.00000000e+00,prob_stddev=0.00000000e+00,prob_range={1.00000000e+00,1.00000000e+00},prob(percent)="100",prob+-sd="100+-0"]:7.963142e-02[&length_mean=1.47178948e-01,length_median=7.96314200e-02,length_95%HPD={1.50644800e-07,5.18222900e-01}],(25[&prob=1.00000000e+00,prob_stddev=0.00000000e+00,prob_range={1.00000000e+00,1.00000000e+00},prob(percent)="100",prob+-sd="100+-0"]:2.538398e-01[&length_mean=3.94195101e-01,length_median=2.53839800e-01,length_95%HPD={2.35111500e-05,1.18194600e+00}],(26[&prob=1.00000000e+00,prob_stddev=0.00000000e+00,prob_range={1.00000000e+00,1.00000000e+00},prob(percent)="100",prob+-sd="100+-0"]:1.244369e-01[&length_mean=2.12923793e-01,length_median=1.24436900e-01,length_95%HPD={1.05223800e-04,7.24811000e-01}],(27[&prob=1.00000000e+00,prob_stddev=0.00000000e+00,prob_range={1.00000000e+00,1.00000000e+00},prob(percent)="100",prob+-sd="100+-0"]:1.030640e-01[&length_mean=1.70567790e-01,length_median=1.03064000e-01,length_95%HPD={4.61147800e-05,5.60621000e-01}],28[&prob=1.00000000e+00,prob_stddev=0.00000000e+00,prob_range={1.00000000e+00,1.00000000e+00},prob(percent)="100",prob+-sd="100+-0"]:5.389626e-02[&length_mean=1.00954062e-01,length_median=5.38962600e-02,length_95%HPD={6.84119000e-06,3.68225300e-01}])[&prob=7.65452539e-01,prob_stddev=2.88774293e-02,prob_range={7.45033113e-01,7.85871965e-01},prob(percent)="77",prob+-sd="77+-3"]:2.116495e-01[&length_mean=3.21760947e-01,length_median=2.11649500e-01,length_95%HPD={1.97309900e-04,1.01435300e+00}],29[&prob=1.00000000e+00,prob_stddev=0.00000000e+00,prob_range={1.00000000e+00,1.00000000e+00},prob(percent)="100",prob+-sd="100+-0"]:6.270353e-02[&length_mean=1.17173361e-01,length_median=6.27035300e-02,length_95%HPD={1.81687200e-05,4.32915900e-01}])[&prob=5.81125828e-01,prob_stddev=8.58518167e-03,prob_range={5.75055188e-01,5.87196468e-01},prob(percent)="58",prob+-sd="58+-1"]:2.610962e-01[&length_mean=4.22395319e-01,length_median=2.61096200e-01,length_95%HPD={6.23433200e-04,1.34393200e+00}])[&prob=9.99448124e-01,prob_stddev=7.80471061e-04,prob_range={9.98896247e-01,1.00000000e+00},prob(percent)="100",prob+-sd="100+-0"]:6.501427e-01[&length_mean=8.69042767e-01,length_median=6.50142700e-01,length_95%HPD={2.62440200e-02,2.24587600e+00}])[&prob=9.42604857e-01,prob_stddev=9.36565273e-03,prob_range={9.35982340e-01,9.49227373e-01},prob(percent)="94",prob+-sd="94+-1"]:2.963351e-01[&length_mean=4.35916642e-01,length_median=2.96335100e-01,length_95%HPD={6.72963300e-03,1.25999000e+00}])[&prob=7.82008830e-01,prob_stddev=1.48289502e-02,prob_range={7.71523179e-01,7.92494481e-01},prob(percent)="78",prob+-sd="78+-1"]:2.354667e-01[&length_mean=3.53682605e-01,length_median=2.35466700e-01,length_95%HPD={4.51307600e-04,1.07240900e+00}])[&prob=5.01655629e-01,prob_stddev=4.44868505e-02,prob_range={4.70198675e-01,5.33112583e-01},prob(percent)="50",prob+-sd="50+-4"]:1.418614e-01[&length_mean=2.45451214e-01,length_median=1.41861400e-01,length_95%HPD={4.11939400e-04,7.87814400e-01}],11[&prob=1.00000000e+00,prob_stddev=0.00000000e+00,prob_range={1.00000000e+00,1.00000000e+00},prob(percent)="100",prob+-sd="100+-0"]:1.300219e-01[&length_mean=2.11345713e-01,length_median=1.30021900e-01,length_95%HPD={5.50195400e-04,6.67841600e-01}],20[&prob=1.00000000e+00,prob_stddev=0.00000000e+00,prob_range={1.00000000e+00,1.00000000e+00},prob(percent)="100",prob+-sd="100+-0"]:2.306899e-01[&length_mean=3.43766982e-01,length_median=2.30689900e-01,length_95%HPD={7.89605800e-03,1.04903600e+00}])[&prob=6.37969095e-01,prob_stddev=4.21454373e-02,prob_range={6.08167770e-01,6.67770419e-01},prob(percent)="64",prob+-sd="64+-4"]:2.679212e-01[&length_mean=4.01401163e-01,length_median=2.67921200e-01,length_95%HPD={1.98398300e-03,1.25688800e+00}],(((9[&prob=1.00000000e+00,prob_stddev=0.00000000e+00,prob_range={1.00000000e+00,1.00000000e+00},prob(percent)="100",prob+-sd="100+-0"]:2.989393e-01[&length_mean=4.22284173e-01,length_median=2.98939300e-01,length_95%HPD={7.52930300e-03,1.17921500e+00}],10[&prob=1.00000000e+00,prob_stddev=0.00000000e+00,prob_range={1.00000000e+00,1.00000000e+00},prob(percent)="100",prob+-sd="100+-0"]:1.700266e-01[&length_mean=2.56935105e-01,length_median=1.70026600e-01,length_95%HPD={1.01686500e-03,7.74231000e-01}])[&prob=6.09271523e-01,prob_stddev=7.80471061e-03,prob_range={6.03752759e-01,6.14790287e-01},prob(percent)="61",prob+-sd="61+-1"]:1.781349e-01[&length_mean=2.67364539e-01,length_median=1.78134900e-01,length_95%HPD={7.65730500e-04,8.64878800e-01}],17[&prob=1.00000000e+00,prob_stddev=0.00000000e+00,prob_range={1.00000000e+00,1.00000000e+00},prob(percent)="100",prob+-sd="100+-0"]:1.731903e-01[&length_mean=2.62407057e-01,length_median=1.73190300e-01,length_95%HPD={5.83690300e-04,7.81991000e-01}])[&prob=9.93377483e-01,prob_stddev=1.56094212e-03,prob_range={9.92273731e-01,9.94481236e-01},prob(percent)="99",prob+-sd="99+-0"]:3.936287e-01[&length_mean=5.50355048e-01,length_median=3.93628700e-01,length_95%HPD={9.53742700e-03,1.51541800e+00}],15[&prob=1.00000000e+00,prob_stddev=0.00000000e+00,prob_range={1.00000000e+00,1.00000000e+00},prob(percent)="100",prob+-sd="100+-0"]:8.378699e-02[&length_mean=1.58754435e-01,length_median=8.37869900e-02,length_95%HPD={1.01667700e-04,5.85291500e-01}],16[&prob=1.00000000e+00,prob_stddev=0.00000000e+00,prob_range={1.00000000e+00,1.00000000e+00},prob(percent)="100",prob+-sd="100+-0"]:7.243081e-02[&length_mean=1.38470164e-01,length_median=7.24308100e-02,length_95%HPD={1.12756400e-04,4.86578800e-01}],18[&prob=1.00000000e+00,prob_stddev=0.00000000e+00,prob_range={1.00000000e+00,1.00000000e+00},prob(percent)="100",prob+-sd="100+-0"]:1.650840e-01[&length_mean=2.62182053e-01,length_median=1.65084000e-01,length_95%HPD={4.31333400e-04,8.21710400e-01}],(19[&prob=1.00000000e+00,prob_stddev=0.00000000e+00,prob_range={1.00000000e+00,1.00000000e+00},prob(percent)="100",prob+-sd="100+-0"]:5.188965e-02[&length_mean=1.12716860e-01,length_median=5.18896500e-02,length_95%HPD={5.32359200e-05,4.19157900e-01}],32[&prob=1.00000000e+00,prob_stddev=0.00000000e+00,prob_range={1.00000000e+00,1.00000000e+00},prob(percent)="100",prob+-sd="100+-0"]:1.360250e-01[&length_mean=2.12559285e-01,length_median=1.36025000e-01,length_95%HPD={4.45418300e-04,6.46124400e-01}])[&prob=5.69536424e-01,prob_stddev=2.65360161e-02,prob_range={5.50772627e-01,5.88300221e-01},prob(percent)="57",prob+-sd="57+-3"]:1.169733e-01[&length_mean=2.04404420e-01,length_median=1.16973300e-01,length_95%HPD={1.93424000e-04,7.12758000e-01}],33[&prob=1.00000000e+00,prob_stddev=0.00000000e+00,prob_range={1.00000000e+00,1.00000000e+00},prob(percent)="100",prob+-sd="100+-0"]:6.444786e-02[&length_mean=1.22352618e-01,length_median=6.44478600e-02,length_95%HPD={7.92372100e-05,4.08998300e-01}])[&prob=9.91721854e-01,prob_stddev=5.46329743e-03,prob_range={9.87858720e-01,9.95584989e-01},prob(percent)="99",prob+-sd="99+-1"]:4.431899e-01[&length_mean=6.12657938e-01,length_median=4.43189900e-01,length_95%HPD={2.82845300e-02,1.70412200e+00}])[&prob=9.97792494e-01,prob_stddev=0.00000000e+00,prob_range={9.97792494e-01,9.97792494e-01},prob(percent)="100",prob+-sd="100+-0"]:5.774090e-01[&length_mean=7.90094281e-01,length_median=5.77409000e-01,length_95%HPD={2.19690600e-02,2.16731600e+00}])[&prob=9.38741722e-01,prob_stddev=1.01461238e-02,prob_range={9.31567329e-01,9.45916115e-01},prob(percent)="94",prob+-sd="94+-1"]:3.042873e-01[&length_mean=4.47999664e-01,length_median=3.04287300e-01,length_95%HPD={4.47583900e-03,1.35161300e+00}],7[&prob=1.00000000e+00,prob_stddev=0.00000000e+00,prob_range={1.00000000e+00,1.00000000e+00},prob(percent)="100",prob+-sd="100+-0"]:2.016836e-01[&length_mean=3.05021179e-01,length_median=2.01683600e-01,length_95%HPD={1.20737500e-03,9.39025900e-01}])[&prob=9.54746137e-01,prob_stddev=4.68282637e-03,prob_range={9.51434879e-01,9.58057395e-01},prob(percent)="95",prob+-sd="95+-0"]:2.189506e-01[&length_mean=3.22748109e-01,length_median=2.18950600e-01,length_95%HPD={3.51504800e-03,9.46956500e-01}]);
end;
