# Supplementary material for: The first leech body fossil predates estimated hirudinidan origins by 200 million years
Source: PeerJ. 2025 Oct 1;13:e19962. doi: 10.7717/peerj.19962 (PMC12495953; doi:10.7717/peerj.19962)
Supplement: Supplemental Information 6 — Maximum parsimony phylogeny resulting from supplemental analysis in which characters 61 (segments externally subdivided into annuli) and 62 (annulation pattern in midbody segments) are both coded as “unknown” (?) for Macromyzon siluricus. [file peerj-13-19962-s006.tre]

(Enteropneusta:0,(Pterobranchia:1,(Echinodermata:1,((Cephalochordata:0,(Vertebrata:3,Urochordata:0)67:3)54:2,(Mollusca:3,Nemertea:1,Entoprocta:5,Platyhelminthes:2,(Phoronida:0,(Bryozoa:0,Brachiopoda:0)52:1)85:6,(Nematoda:0,Nematomorpha:1,Kinorhyncha:2,Cricocosmia:0,(Onychophora:3,Arthropoda:1,Tardigrada:1)73:4,(Loricifera:0,Priapulus:1)22:1)71:6,(Capitella:0,(Harmothoe:0,Eunice:0,Esconites:0,Dryptoscolex:0)60:1)74:4,(Lumbriculidae:1,(Branchiobdella:6,Acanthobdella:2,Hirudo:3,Glossiphonia:2,'New_species':0)74:4)62:4)87:6)57:3)78:1)100:0):;
