# Supplementary material for: The first leech body fossil predates estimated hirudinidan origins by 200 million years
Source: PeerJ. 2025 Oct 1;13:e19962. doi: 10.7717/peerj.19962 (PMC12495953; doi:10.7717/peerj.19962)
Supplement: Supplemental Information 7 — Bayesian inference phylogeny resulting from supplemental analysis in which character 62 (annulation pattern in midbody segments) is coded as “unknown” (?) for Macromyzon siluricus. [file peerj-13-19962-s007.tre]

#NEXUS
[ID: 6059335170]
begin taxa;
	dimensions ntax=33;
	taxlabels
		Enteropneusta
		Vertebrata
		Bryozoa
		Brachiopoda
		Phoronida
		Mollusca
		Echinodermata
		Pterobranchia
		Onychophora
		Arthropoda
		Nemertea
		Urochordata
		Cephalochordata
		Entoprocta
		Nematoda
		Nematomorpha
		Tardigrada
		Kinorhyncha
		Loricifera
		Platyhelminthes
		Harmothoe
		Eunice
		Capitella
		Lumbriculidae
		Branchiobdella
		Acanthobdella
		Hirudo
		Glossiphonia
		New_species
		Esconites
		Dryptoscolex
		Priapulus
		Cricocosmia
		;
end;
begin trees;
	translate
		1	Enteropneusta,
		2	Vertebrata,
		3	Bryozoa,
		4	Brachiopoda,
		5	Phoronida,
		6	Mollusca,
		7	Echinodermata,
		8	Pterobranchia,
		9	Onychophora,
		10	Arthropoda,
		11	Nemertea,
		12	Urochordata,
		13	Cephalochordata,
		14	Entoprocta,
		15	Nematoda,
		16	Nematomorpha,
		17	Tardigrada,
		18	Kinorhyncha,
		19	Loricifera,
		20	Platyhelminthes,
		21	Harmothoe,
		22	Eunice,
		23	Capitella,
		24	Lumbriculidae,
		25	Branchiobdella,
		26	Acanthobdella,
		27	Hirudo,
		28	Glossiphonia,
		29	New_species,
		30	Esconites,
		31	Dryptoscolex,
		32	Priapulus,
		33	Cricocosmia
		;
   tree con_50_majrule = [&U] (1[&prob=1.00000000e+00,prob_stddev=0.00000000e+00,prob_range={1.00000000e+00,1.00000000e+00},prob(percent)="100",prob+-sd="100+-0"]:4.174505e-02[&length_mean=9.11277058e-02,length_median=4.17450500e-02,length_95%HPD={7.47339100e-06,3.52391400e-01}],8[&prob=1.00000000e+00,prob_stddev=0.00000000e+00,prob_range={1.00000000e+00,1.00000000e+00},prob(percent)="100",prob+-sd="100+-0"]:9.474073e-02[&length_mean=1.64103983e-01,length_median=9.47407300e-02,length_95%HPD={1.26632800e-04,5.58689500e-01}],((((2[&prob=1.00000000e+00,prob_stddev=0.00000000e+00,prob_range={1.00000000e+00,1.00000000e+00},prob(percent)="100",prob+-sd="100+-0"]:2.620405e-01[&length_mean=4.02210156e-01,length_median=2.62040500e-01,length_95%HPD={9.00530700e-03,1.27125100e+00}],12[&prob=1.00000000e+00,prob_stddev=0.00000000e+00,prob_range={1.00000000e+00,1.00000000e+00},prob(percent)="100",prob+-sd="100+-0"]:7.605882e-02[&length_mean=1.59796011e-01,length_median=7.60588200e-02,length_95%HPD={5.83239700e-05,5.92199400e-01}])[&prob=9.97639282e-01,prob_stddev=6.67711786e-04,prob_range={9.97167139e-01,9.98111426e-01},prob(percent)="100",prob+-sd="100+-0"]:2.642119e-01[&length_mean=4.14169297e-01,length_median=2.64211900e-01,length_95%HPD={4.97507200e-03,1.26524200e+00}],13[&prob=1.00000000e+00,prob_stddev=0.00000000e+00,prob_range={1.00000000e+00,1.00000000e+00},prob(percent)="100",prob+-sd="100+-0"]:7.160876e-02[&length_mean=1.46860195e-01,length_median=7.16087600e-02,length_95%HPD={5.12029200e-05,5.78539000e-01}])[&prob=9.62700661e-01,prob_stddev=6.67711786e-04,prob_range={9.62228517e-01,9.63172805e-01},prob(percent)="96",prob+-sd="96+-0"]:2.633260e-01[&length_mean=4.22162324e-01,length_median=2.63326000e-01,length_95%HPD={6.56731900e-05,1.36014200e+00}],(((((3[&prob=1.00000000e+00,prob_stddev=0.00000000e+00,prob_range={1.00000000e+00,1.00000000e+00},prob(percent)="100",prob+-sd="100+-0"]:3.704856e-02[&length_mean=9.08463557e-02,length_median=3.70485600e-02,length_95%HPD={2.47405400e-05,3.64149000e-01}],4[&prob=1.00000000e+00,prob_stddev=0.00000000e+00,prob_range={1.00000000e+00,1.00000000e+00},prob(percent)="100",prob+-sd="100+-0"]:3.986246e-02[&length_mean=9.12417993e-02,length_median=3.98624600e-02,length_95%HPD={2.00482600e-06,3.46523500e-01}])[&prob=8.30500472e-01,prob_stddev=4.67398250e-03,prob_range={8.27195467e-01,8.33805477e-01},prob(percent)="83",prob+-sd="83+-0"]:8.984727e-02[&length_mean=1.69719704e-01,length_median=8.98472700e-02,length_95%HPD={1.17490300e-05,6.00082100e-01}],5[&prob=1.00000000e+00,prob_stddev=0.00000000e+00,prob_range={1.00000000e+00,1.00000000e+00},prob(percent)="100",prob+-sd="100+-0"]:4.692524e-02[&length_mean=1.10854366e-01,length_median=4.69252400e-02,length_95%HPD={2.71814200e-05,4.19461000e-01}])[&prob=9.95278565e-01,prob_stddev=2.67084714e-03,prob_range={9.93389991e-01,9.97167139e-01},prob(percent)="100",prob+-sd="100+-0"]:2.896290e-01[&length_mean=4.51177094e-01,length_median=2.89629000e-01,length_95%HPD={1.61966800e-03,1.42079800e+00}],14[&prob=1.00000000e+00,prob_stddev=0.00000000e+00,prob_range={1.00000000e+00,1.00000000e+00},prob(percent)="100",prob+-sd="100+-0"]:2.715243e-01[&length_mean=4.24105581e-01,length_median=2.71524300e-01,length_95%HPD={4.10984300e-03,1.32512500e+00}])[&prob=5.87818697e-01,prob_stddev=3.33855893e-03,prob_range={5.85457979e-01,5.90179415e-01},prob(percent)="59",prob+-sd="59+-0"]:1.519776e-01[&length_mean=2.70893545e-01,length_median=1.51977600e-01,length_95%HPD={6.46278700e-05,9.00949900e-01}],6[&prob=1.00000000e+00,prob_stddev=0.00000000e+00,prob_range={1.00000000e+00,1.00000000e+00},prob(percent)="100",prob+-sd="100+-0"]:1.536175e-01[&length_mean=2.68991020e-01,length_median=1.53617500e-01,length_95%HPD={1.10411600e-04,8.98812700e-01}],11[&prob=1.00000000e+00,prob_stddev=0.00000000e+00,prob_range={1.00000000e+00,1.00000000e+00},prob(percent)="100",prob+-sd="100+-0"]:1.014727e-01[&length_mean=1.75309341e-01,length_median=1.01472700e-01,length_95%HPD={6.55918600e-04,5.77337300e-01}],20[&prob=1.00000000e+00,prob_stddev=0.00000000e+00,prob_range={1.00000000e+00,1.00000000e+00},prob(percent)="100",prob+-sd="100+-0"]:1.724417e-01[&length_mean=2.94335243e-01,length_median=1.72441700e-01,length_95%HPD={1.72834800e-03,9.96101400e-01}],((((21[&prob=1.00000000e+00,prob_stddev=0.00000000e+00,prob_range={1.00000000e+00,1.00000000e+00},prob(percent)="100",prob+-sd="100+-0"]:3.462023e-02[&length_mean=8.19859147e-02,length_median=3.46202300e-02,length_95%HPD={1.32287000e-05,3.20481000e-01}],31[&prob=1.00000000e+00,prob_stddev=0.00000000e+00,prob_range={1.00000000e+00,1.00000000e+00},prob(percent)="100",prob+-sd="100+-0"]:4.146205e-02[&length_mean=9.69504895e-02,length_median=4.14620500e-02,length_95%HPD={4.70283700e-05,3.67386800e-01}])[&prob=6.11425873e-01,prob_stddev=6.67711786e-04,prob_range={6.10953730e-01,6.11898017e-01},prob(percent)="61",prob+-sd="61+-0"]:7.667455e-02[&length_mean=1.48172346e-01,length_median=7.66745500e-02,length_95%HPD={2.20014200e-05,5.30938600e-01}],(22[&prob=1.00000000e+00,prob_stddev=0.00000000e+00,prob_range={1.00000000e+00,1.00000000e+00},prob(percent)="100",prob+-sd="100+-0"]:3.750571e-02[&length_mean=7.90301407e-02,length_median=3.75057100e-02,length_95%HPD={4.14580900e-05,3.04404200e-01}],30[&prob=1.00000000e+00,prob_stddev=0.00000000e+00,prob_range={1.00000000e+00,1.00000000e+00},prob(percent)="100",prob+-sd="100+-0"]:4.227718e-02[&length_mean=9.28123264e-02,length_median=4.22771800e-02,length_95%HPD={1.10898400e-05,3.61019600e-01}])[&prob=6.02927290e-01,prob_stddev=3.33855893e-03,prob_range={6.00566572e-01,6.05288008e-01},prob(percent)="60",prob+-sd="60+-0"]:7.594434e-02[&length_mean=1.45523242e-01,length_median=7.59443400e-02,length_95%HPD={8.50641800e-05,5.43171400e-01}])[&prob=7.17186025e-01,prob_stddev=3.00470304e-02,prob_range={6.95939566e-01,7.38432483e-01},prob(percent)="72",prob+-sd="72+-3"]:9.268782e-02[&length_mean=1.68454946e-01,length_median=9.26878200e-02,length_95%HPD={2.87159000e-04,5.95428300e-01}],23[&prob=1.00000000e+00,prob_stddev=0.00000000e+00,prob_range={1.00000000e+00,1.00000000e+00},prob(percent)="100",prob+-sd="100+-0"]:5.155299e-02[&length_mean=1.09911634e-01,length_median=5.15529900e-02,length_95%HPD={2.47833700e-05,3.98562500e-01}])[&prob=9.66949953e-01,prob_stddev=6.67711786e-03,prob_range={9.62228517e-01,9.71671388e-01},prob(percent)="97",prob+-sd="97+-1"]:2.056741e-01[&length_mean=3.32247798e-01,length_median=2.05674100e-01,length_95%HPD={6.23871400e-04,1.07405000e+00}],(24[&prob=1.00000000e+00,prob_stddev=0.00000000e+00,prob_range={1.00000000e+00,1.00000000e+00},prob(percent)="100",prob+-sd="100+-0"]:6.267284e-02[&length_mean=1.32193216e-01,length_median=6.26728400e-02,length_95%HPD={6.50185900e-05,4.95157900e-01}],(25[&prob=1.00000000e+00,prob_stddev=0.00000000e+00,prob_range={1.00000000e+00,1.00000000e+00},prob(percent)="100",prob+-sd="100+-0"]:1.729902e-01[&length_mean=3.26081757e-01,length_median=1.72990200e-01,length_95%HPD={2.41320900e-04,1.12620400e+00}],(26[&prob=1.00000000e+00,prob_stddev=0.00000000e+00,prob_range={1.00000000e+00,1.00000000e+00},prob(percent)="100",prob+-sd="100+-0"]:9.051040e-02[&length_mean=1.84705087e-01,length_median=9.05104000e-02,length_95%HPD={3.24866400e-05,6.68357800e-01}],(27[&prob=1.00000000e+00,prob_stddev=0.00000000e+00,prob_range={1.00000000e+00,1.00000000e+00},prob(percent)="100",prob+-sd="100+-0"]:7.581650e-02[&length_mean=1.48370599e-01,length_median=7.58165000e-02,length_95%HPD={8.04808500e-05,5.09276900e-01}],28[&prob=1.00000000e+00,prob_stddev=0.00000000e+00,prob_range={1.00000000e+00,1.00000000e+00},prob(percent)="100",prob+-sd="100+-0"]:3.740022e-02[&length_mean=8.82233475e-02,length_median=3.74002200e-02,length_95%HPD={6.66955600e-06,3.33825500e-01}])[&prob=7.77148253e-01,prob_stddev=3.33855893e-02,prob_range={7.53541076e-01,8.00755430e-01},prob(percent)="78",prob+-sd="78+-3"]:1.688377e-01[&length_mean=2.84478078e-01,length_median=1.68837700e-01,length_95%HPD={3.17486100e-04,9.22160400e-01}],29[&prob=1.00000000e+00,prob_stddev=0.00000000e+00,prob_range={1.00000000e+00,1.00000000e+00},prob(percent)="100",prob+-sd="100+-0"]:4.041930e-02[&length_mean=9.84579023e-02,length_median=4.04193000e-02,length_95%HPD={1.34984800e-05,3.74589200e-01}])[&prob=5.59490085e-01,prob_stddev=6.67711786e-04,prob_range={5.59017941e-01,5.59962229e-01},prob(percent)="56",prob+-sd="56+-0"]:1.998588e-01[&length_mean=3.40737023e-01,length_median=1.99858800e-01,length_95%HPD={1.16709600e-04,1.13457300e+00}])[&prob=1.00000000e+00,prob_stddev=0.00000000e+00,prob_range={1.00000000e+00,1.00000000e+00},prob(percent)="100",prob+-sd="100+-0"]:4.950536e-01[&length_mean=7.18761318e-01,length_median=4.95053600e-01,length_95%HPD={1.56724400e-02,2.16582000e+00}])[&prob=9.43814920e-01,prob_stddev=3.67241482e-02,prob_range={9.17847025e-01,9.69782814e-01},prob(percent)="94",prob+-sd="94+-4"]:2.333611e-01[&length_mean=3.77370655e-01,length_median=2.33361100e-01,length_95%HPD={8.67420600e-04,1.17804800e+00}])[&prob=7.90368272e-01,prob_stddev=1.60250829e-02,prob_range={7.79036827e-01,8.01699717e-01},prob(percent)="79",prob+-sd="79+-2"]:1.780586e-01[&length_mean=2.97511336e-01,length_median=1.78058600e-01,length_95%HPD={4.31515400e-04,9.99736400e-01}])[&prob=6.20868744e-01,prob_stddev=6.67711786e-04,prob_range={6.20396601e-01,6.21340888e-01},prob(percent)="62",prob+-sd="62+-0"]:1.877195e-01[&length_mean=3.31734153e-01,length_median=1.87719500e-01,length_95%HPD={4.34090400e-04,1.12199500e+00}],(((9[&prob=1.00000000e+00,prob_stddev=0.00000000e+00,prob_range={1.00000000e+00,1.00000000e+00},prob(percent)="100",prob+-sd="100+-0"]:2.329139e-01[&length_mean=3.60865710e-01,length_median=2.32913900e-01,length_95%HPD={1.53643200e-03,1.16009300e+00}],10[&prob=1.00000000e+00,prob_stddev=0.00000000e+00,prob_range={1.00000000e+00,1.00000000e+00},prob(percent)="100",prob+-sd="100+-0"]:1.296681e-01[&length_mean=2.27534827e-01,length_median=1.29668100e-01,length_95%HPD={1.11987700e-03,7.55886000e-01}])[&prob=6.29367328e-01,prob_stddev=6.67711786e-04,prob_range={6.28895184e-01,6.29839471e-01},prob(percent)="63",prob+-sd="63+-0"]:1.300986e-01[&length_mean=2.42261129e-01,length_median=1.30098600e-01,length_95%HPD={3.91906800e-04,8.02272700e-01}],17[&prob=1.00000000e+00,prob_stddev=0.00000000e+00,prob_range={1.00000000e+00,1.00000000e+00},prob(percent)="100",prob+-sd="100+-0"]:1.246636e-01[&length_mean=2.19069902e-01,length_median=1.24663600e-01,length_95%HPD={1.04973200e-04,7.54679000e-01}])[&prob=9.90084986e-01,prob_stddev=2.00313536e-03,prob_range={9.88668555e-01,9.91501416e-01},prob(percent)="99",prob+-sd="99+-0"]:2.803659e-01[&length_mean=4.51279560e-01,length_median=2.80365900e-01,length_95%HPD={3.09466300e-03,1.41150500e+00}],15[&prob=1.00000000e+00,prob_stddev=0.00000000e+00,prob_range={1.00000000e+00,1.00000000e+00},prob(percent)="100",prob+-sd="100+-0"]:6.069367e-02[&length_mean=1.37139731e-01,length_median=6.06936700e-02,length_95%HPD={9.96835500e-06,5.12299200e-01}],16[&prob=1.00000000e+00,prob_stddev=0.00000000e+00,prob_range={1.00000000e+00,1.00000000e+00},prob(percent)="100",prob+-sd="100+-0"]:5.792551e-02[&length_mean=1.25659457e-01,length_median=5.79255100e-02,length_95%HPD={1.18887300e-05,4.60452500e-01}],18[&prob=1.00000000e+00,prob_stddev=0.00000000e+00,prob_range={1.00000000e+00,1.00000000e+00},prob(percent)="100",prob+-sd="100+-0"]:1.192347e-01[&length_mean=2.09917378e-01,length_median=1.19234700e-01,length_95%HPD={4.41608500e-05,7.40181900e-01}],(19[&prob=1.00000000e+00,prob_stddev=0.00000000e+00,prob_range={1.00000000e+00,1.00000000e+00},prob(percent)="100",prob+-sd="100+-0"]:4.055558e-02[&length_mean=9.27470367e-02,length_median=4.05555800e-02,length_95%HPD={5.04609100e-06,3.75067500e-01}],32[&prob=1.00000000e+00,prob_stddev=0.00000000e+00,prob_range={1.00000000e+00,1.00000000e+00},prob(percent)="100",prob+-sd="100+-0"]:1.008768e-01[&length_mean=1.80644512e-01,length_median=1.00876800e-01,length_95%HPD={4.61779100e-04,6.18649600e-01}])[&prob=5.92067989e-01,prob_stddev=5.34169429e-03,prob_range={5.88290840e-01,5.95845137e-01},prob(percent)="59",prob+-sd="59+-1"]:8.982042e-02[&length_mean=1.77878067e-01,length_median=8.98204200e-02,length_95%HPD={9.24960800e-05,6.55285400e-01}],33[&prob=1.00000000e+00,prob_stddev=0.00000000e+00,prob_range={1.00000000e+00,1.00000000e+00},prob(percent)="100",prob+-sd="100+-0"]:4.613380e-02[&length_mean=1.09542955e-01,length_median=4.61338000e-02,length_95%HPD={1.22755500e-05,4.39597400e-01}])[&prob=9.93862134e-01,prob_stddev=2.00313536e-03,prob_range={9.92445703e-01,9.95278565e-01},prob(percent)="99",prob+-sd="99+-0"]:3.460527e-01[&length_mean=5.40649089e-01,length_median=3.46052700e-01,length_95%HPD={8.74443600e-03,1.65845300e+00}])[&prob=9.99055713e-01,prob_stddev=1.33542357e-03,prob_range={9.98111426e-01,1.00000000e+00},prob(percent)="100",prob+-sd="100+-0"]:4.614031e-01[&length_mean=6.94166727e-01,length_median=4.61403100e-01,length_95%HPD={1.48704600e-02,2.07717100e+00}])[&prob=9.34372049e-01,prob_stddev=1.00156768e-02,prob_range={9.27289896e-01,9.41454202e-01},prob(percent)="93",prob+-sd="93+-1"]:2.282705e-01[&length_mean=3.74648015e-01,length_median=2.28270500e-01,length_95%HPD={1.22042900e-03,1.20149800e+00}],7[&prob=1.00000000e+00,prob_stddev=0.00000000e+00,prob_range={1.00000000e+00,1.00000000e+00},prob(percent)="100",prob+-sd="100+-0"]:1.480254e-01[&length_mean=2.51356094e-01,length_median=1.48025400e-01,length_95%HPD={3.31483400e-04,8.25361900e-01}])[&prob=9.51369216e-01,prob_stddev=6.00940607e-03,prob_range={9.47119924e-01,9.55618508e-01},prob(percent)="95",prob+-sd="95+-1"]:1.657337e-01[&length_mean=2.81148280e-01,length_median=1.65733700e-01,length_95%HPD={7.60584400e-04,9.70290800e-01}]);
end;
